# Supplementary material for: ﻿After a decade, a new Venezuelan species of Corydalus Latreille (Megaloptera, Corydalidae, Corydalinae) is discovered
Source: Zookeys. 2022 Jul 11;1111:339–53. doi: 10.3897/zookeys.1111.76884 (PMC9848895; doi:10.3897/zookeys.1111.76884)
Supplement: XML Treatment for Corydalus ralphi [file zookeys.1111.76884-treatment1.xml]

<!DOCTYPE tp:taxon-treatment
  PUBLIC "-//TaxonX//DTD Taxonomic Treatment Publishing DTD v0 20100105//EN" "tax-treatment-NSO.dtd">
<tp:taxon-treatment xmlns:tp="http://www.plazi.org/taxpub"><tp:treatment-meta><kwd-group><label>Taxon classification</label><kwd>
              <named-content content-type="kingdom">Animalia</named-content>
            </kwd><kwd>
              <named-content content-type="order">Megaloptera</named-content>
            </kwd><kwd>
              <named-content content-type="family">Corydalidae</named-content>
            </kwd></kwd-group><mixed-citation publication-type="journal"><person-group><name><surname>Martins</surname><given-names>Caleb Califre</given-names></name><name><surname>de Azevêdo</surname><given-names>Carlos A. S.</given-names></name><name><surname>Hamada</surname><given-names>Neusa</given-names></name><name><surname>Grillet</surname><given-names>Maria E.</given-names></name><name><surname>Contreras-Ramos</surname><given-names>Atilano</given-names></name></person-group><article-title>﻿After a decade, a new Venezuelan species of <italic><tp:taxon-name><tp:taxon-name-part taxon-name-part-type="genus" reg="Corydalus">Corydalus</tp:taxon-name-part></tp:taxon-name></italic> Latreille (<tp:taxon-name><tp:taxon-name-part taxon-name-part-type="order">Megaloptera</tp:taxon-name-part></tp:taxon-name>, <tp:taxon-name><tp:taxon-name-part taxon-name-part-type="family">Corydalidae</tp:taxon-name-part></tp:taxon-name>, <tp:taxon-name><tp:taxon-name-part taxon-name-part-type="subfamily">Corydalinae</tp:taxon-name-part></tp:taxon-name>) is discovered</article-title><source>Zookeys</source><day>11</day><month>07</month><year>2022</year><volume>1111</volume><fpage>339</fpage><lpage>353</lpage><pub-id pub-id-type="doi">10.3897/zookeys.1111.76884</pub-id></mixed-citation></tp:treatment-meta><tp:nomenclature><label>﻿</label><tp:taxon-name>
            <object-id xmlns:xlink="http://www.w3.org/1999/xlink" content-type="arpha" xlink:type="simple">27510E0B-009F-57B5-BDE9-B8DD1636A705</object-id>
            <tp:taxon-name-part taxon-name-part-type="genus" reg="Corydalus">Corydalus</tp:taxon-name-part>
            <tp:taxon-name-part taxon-name-part-type="species" reg="ralphi">ralphi</tp:taxon-name-part>
            <object-id xmlns:xlink="http://www.w3.org/1999/xlink" content-type="zoobank" xlink:type="simple">http://zoobank.org/5AFD72F9-1AB7-44B1-BB65-BABB9E1F2E1D</object-id>
          </tp:taxon-name><tp:taxon-authority>Martins, Azevêdo, Hamada &amp; Contreras</tp:taxon-authority><tp:taxon-status xmlns:xlink="http://www.w3.org/1999/xlink" xlink:type="simple">sp. nov.</tp:taxon-status><xref ref-type="fig" rid="F1">Figures 1</xref><xref ref-type="fig" rid="F2">, 2</xref><xref ref-type="fig" rid="F3">, 3</xref><xref ref-type="fig" rid="F4">, 4</xref><xref ref-type="fig" rid="F5">, 5</xref><xref ref-type="fig" rid="F6">, 6</xref><xref ref-type="fig" rid="F7">, 7</xref></tp:nomenclature><tp:treatment-sec sec-type="etymology" id="SECID0EUIAC"><title>Etymology.</title><p>We are glad to name this new species after Prof. Ralph W. Holzenthal of the University of Minnesota, as homage to his bright career of research and teaching, motivating several generations of new insect biodiversity professionals.</p></tp:treatment-sec><tp:treatment-sec sec-type="type material" id="SECID0EZIAC"><title>Type material.</title><p><bold><italic>Holotype</italic></bold>, male, VENEZUELA: Bolívar, Parque Nacional Canaima, Gran Sabana, Río Tarotá, <named-content xmlns:xlink="http://www.w3.org/1999/xlink" content-type="dwc:verbatimCoordinates" xlink:type="simple"><named-content content-type="geo-json" specific-use="{&#34;type&#34;:&#34;Point&#34;,&#34;coordinates&#34;:[-61.417778,5.820833]}" id="NCID0EHJAC" xlink:type="simple">5°49'15.0"N, 61°25'04.0"W</named-content></named-content>, 1,324 m a.s.l., 14.iii.2007, leg. Azevedo, CAS; Hamada, N. (<named-content xmlns:xlink="http://www.w3.org/1999/xlink" content-type="dwc:institutional_code" xlink:title="Instituto Nacional de Pesquisas da Amazônia" xlink:href="http://grbio.org/institution/instituto-nacional-de-pesquisas-da-amazonia" xlink:type="simple">INPA</named-content>). <bold><italic>Paratype</italic></bold>, female, same data as holotype (<named-content xmlns:xlink="http://www.w3.org/1999/xlink" content-type="dwc:institutional_code" xlink:title="Instituto Nacional de Pesquisas da Amazônia" xlink:href="http://grbio.org/institution/instituto-nacional-de-pesquisas-da-amazonia" xlink:type="simple">INPA</named-content>).</p></tp:treatment-sec><tp:treatment-sec sec-type="diagnosis" id="SECID0EZJAC"><title>Diagnosis.</title><p>Head and pronotum pale reddish brown (Figs <xref ref-type="fig" rid="F1">1A, C</xref>, <xref ref-type="fig" rid="F2">2A, C</xref>), with yellowish elements on the head, especially on antennae and labrum. Body and wings generally pale reddish brown, wings unpatterned, thus resembling <italic><tp:taxon-name><tp:taxon-name-part taxon-name-part-type="genus" reg="Corydalus">C.</tp:taxon-name-part><tp:taxon-name-part taxon-name-part-type="species" reg="neblinensis">neblinensis</tp:taxon-name-part></tp:taxon-name></italic> Contreras-Ramos and <italic><tp:taxon-name><tp:taxon-name-part taxon-name-part-type="genus" reg="Corydalus">C.</tp:taxon-name-part><tp:taxon-name-part taxon-name-part-type="species" reg="wanningeri">wanningeri</tp:taxon-name-part></tp:taxon-name></italic> (Figs <xref ref-type="fig" rid="F1">1B, D</xref>, <xref ref-type="fig" rid="F2">2B, D</xref>). Male genitalia similar to <italic><tp:taxon-name><tp:taxon-name-part taxon-name-part-type="genus" reg="Corydalus">C.</tp:taxon-name-part><tp:taxon-name-part taxon-name-part-type="species" reg="wanningeri">wanningeri</tp:taxon-name-part></tp:taxon-name></italic>; however, in the new species the gonostylus 9 has a slightly projected and convex apex (Figs <xref ref-type="fig" rid="F5">5A, C</xref>, <xref ref-type="fig" rid="F6">6A</xref>), whereas <italic><tp:taxon-name><tp:taxon-name-part taxon-name-part-type="genus" reg="Corydalus">C.</tp:taxon-name-part><tp:taxon-name-part taxon-name-part-type="species" reg="wanningeri">wanningeri</tp:taxon-name-part></tp:taxon-name></italic> has a strongly extended and narrow apex (Figs <xref ref-type="fig" rid="F5">5B, D</xref>, <xref ref-type="fig" rid="F6">6B</xref>); <italic><tp:taxon-name><tp:taxon-name-part taxon-name-part-type="genus" reg="Corydalus">C.</tp:taxon-name-part><tp:taxon-name-part taxon-name-part-type="species" reg="neblinensis">neblinensis</tp:taxon-name-part></tp:taxon-name></italic> has a subclavate and unmodified gonostylus 9 (<xref ref-type="bibr" rid="B4">Contreras-Ramos 1998</xref>: fig. 26A, B). Shape of gonostyli 10 is also diagnostic. In the new species these are strongly sclerotized, almost parallel to each other, subtriangular, bluntly pointed, and caudally straight (Figs <xref ref-type="fig" rid="F5">5A, C</xref>, <xref ref-type="fig" rid="F6">6C</xref>); while they are strongly sclerotized, close to each other, convergent, and bluntly pointed in <italic><tp:taxon-name><tp:taxon-name-part taxon-name-part-type="genus" reg="Corydalus">C.</tp:taxon-name-part><tp:taxon-name-part taxon-name-part-type="species" reg="wanningeri">wanningeri</tp:taxon-name-part></tp:taxon-name></italic> (Figs <xref ref-type="fig" rid="F5">5B, D</xref>, <xref ref-type="fig" rid="F6">6D</xref>); and semi-membranous, widely separated, and papilliform in <italic><tp:taxon-name><tp:taxon-name-part taxon-name-part-type="genus" reg="Corydalus">C.</tp:taxon-name-part><tp:taxon-name-part taxon-name-part-type="species" reg="neblinensis">neblinensis</tp:taxon-name-part></tp:taxon-name></italic> (<xref ref-type="bibr" rid="B4">Contreras-Ramos 1998</xref>: fig. 26C). Gonostyli 10 of <italic><tp:taxon-name><tp:taxon-name-part taxon-name-part-type="genus" reg="Corydalus">C.</tp:taxon-name-part><tp:taxon-name-part taxon-name-part-type="species" reg="ralphi">ralphi</tp:taxon-name-part></tp:taxon-name></italic> sp. nov. resemble those from <italic><tp:taxon-name><tp:taxon-name-part taxon-name-part-type="genus" reg="Corydalus">C.</tp:taxon-name-part><tp:taxon-name-part taxon-name-part-type="species" reg="crossi">crossi</tp:taxon-name-part></tp:taxon-name></italic>; however, the latter species is easily separated from the new one by its dark brown body and darkly patterned wings (<xref ref-type="bibr" rid="B5">Contreras-Ramos 2002</xref>: fig. 6). Females may be distinguished by the unpatterned pale reddish brown color (Figs <xref ref-type="fig" rid="F1">1C</xref>, <xref ref-type="fig" rid="F2">2C</xref>), and by the arrangements of the mandibular dentition (Fig. <xref ref-type="fig" rid="F3">3C</xref>), with the three basal teeth close to each other, and basal tooth smaller than the second and third ones; also with an inner predental concavity and moderately separated first and second teeth in <italic><tp:taxon-name><tp:taxon-name-part taxon-name-part-type="genus" reg="Corydalus">C.</tp:taxon-name-part><tp:taxon-name-part taxon-name-part-type="species" reg="wanningeri">wanningeri</tp:taxon-name-part></tp:taxon-name></italic> (Fig. <xref ref-type="fig" rid="F3">3D</xref>), and with basal tooth larger than the second and third teeth in <italic><tp:taxon-name><tp:taxon-name-part taxon-name-part-type="genus" reg="Corydalus">C.</tp:taxon-name-part><tp:taxon-name-part taxon-name-part-type="species" reg="neblinensis">neblinensis</tp:taxon-name-part></tp:taxon-name></italic> (<xref ref-type="bibr" rid="B4">Contreras-Ramos 1998</xref>: fig. 26F).</p><fig id="F1" position="float" orientation="portrait"><object-id xmlns:xlink="http://www.w3.org/1999/xlink" content-type="doi" xlink:type="simple">10.3897/zookeys.1111.76884.figure1</object-id><object-id xmlns:xlink="http://www.w3.org/1999/xlink" content-type="arpha" xlink:type="simple">50DAFCC7-DDCE-5906-B9B5-696DEFDD2A4A</object-id><label>Figure 1.</label><caption><p>Dorsal habitus of <italic><tp:taxon-name><tp:taxon-name-part taxon-name-part-type="genus" reg="Corydalus">Corydalus</tp:taxon-name-part></tp:taxon-name></italic> spp. <bold>A</bold> holotype of <italic><tp:taxon-name><tp:taxon-name-part taxon-name-part-type="genus" reg="Corydalus">C.</tp:taxon-name-part><tp:taxon-name-part taxon-name-part-type="species" reg="ralphi">ralphi</tp:taxon-name-part></tp:taxon-name></italic> sp. nov., male <bold>B</bold> holotype of <italic><tp:taxon-name><tp:taxon-name-part taxon-name-part-type="genus" reg="Corydalus">C.</tp:taxon-name-part><tp:taxon-name-part taxon-name-part-type="species" reg="wanningeri">wanningeri</tp:taxon-name-part></tp:taxon-name></italic> Contreras-Ramos &amp; von der Dunk, male <bold>C</bold> paratype of <italic><tp:taxon-name><tp:taxon-name-part taxon-name-part-type="genus" reg="Corydalus">C.</tp:taxon-name-part><tp:taxon-name-part taxon-name-part-type="species" reg="ralphi">ralphi</tp:taxon-name-part></tp:taxon-name></italic> sp. nov., female <bold>D</bold> paratype of <italic><tp:taxon-name><tp:taxon-name-part taxon-name-part-type="genus" reg="Corydalus">C.</tp:taxon-name-part><tp:taxon-name-part taxon-name-part-type="species" reg="wanningeri">wanningeri</tp:taxon-name-part></tp:taxon-name></italic> Contreras-Ramos &amp; von der Dunk, female. Scale bar: 1 cm.</p></caption><graphic xmlns:xlink="http://www.w3.org/1999/xlink" xlink:href="zookeys-1111-339_article-76884__-g001.jpg" position="float" orientation="portrait" xlink:type="simple" id="oo_712667.jpg"><uri content-type="original_file" xlink:type="simple">https://binary.pensoft.net/fig/712667</uri></graphic></fig><fig id="F2" position="float" orientation="portrait"><object-id xmlns:xlink="http://www.w3.org/1999/xlink" content-type="doi" xlink:type="simple">10.3897/zookeys.1111.76884.figure2</object-id><object-id xmlns:xlink="http://www.w3.org/1999/xlink" content-type="arpha" xlink:type="simple">8D3DA863-0A3F-5A52-920D-67E929524EA8</object-id><label>Figure 2.</label><caption><p>Head and pronotum of <italic><tp:taxon-name><tp:taxon-name-part taxon-name-part-type="genus" reg="Corydalus">Corydalus</tp:taxon-name-part></tp:taxon-name></italic> spp., dorsal view. <bold>A</bold> holotype of <italic><tp:taxon-name><tp:taxon-name-part taxon-name-part-type="genus" reg="Corydalus">C.</tp:taxon-name-part><tp:taxon-name-part taxon-name-part-type="species" reg="ralphi">ralphi</tp:taxon-name-part></tp:taxon-name></italic> sp. nov., male <bold>B</bold> holotype of <italic><tp:taxon-name><tp:taxon-name-part taxon-name-part-type="genus" reg="Corydalus">C.</tp:taxon-name-part><tp:taxon-name-part taxon-name-part-type="species" reg="wanningeri">wanningeri</tp:taxon-name-part></tp:taxon-name></italic> Contreras-Ramos &amp; von der Dunk, male <bold>C</bold> paratype of <italic><tp:taxon-name><tp:taxon-name-part taxon-name-part-type="genus" reg="Corydalus">C.</tp:taxon-name-part><tp:taxon-name-part taxon-name-part-type="species" reg="ralphi">ralphi</tp:taxon-name-part></tp:taxon-name></italic> sp. nov., female <bold>D</bold> paratype of <italic><tp:taxon-name><tp:taxon-name-part taxon-name-part-type="genus" reg="Corydalus">C.</tp:taxon-name-part><tp:taxon-name-part taxon-name-part-type="species" reg="wanningeri">wanningeri</tp:taxon-name-part></tp:taxon-name></italic> Contreras-Ramos &amp; von der Dunk, female. Scale bar: 1 mm.</p></caption><graphic xmlns:xlink="http://www.w3.org/1999/xlink" xlink:href="zookeys-1111-339_article-76884__-g002.jpg" position="float" orientation="portrait" xlink:type="simple" id="oo_712668.jpg"><uri content-type="original_file" xlink:type="simple">https://binary.pensoft.net/fig/712668</uri></graphic></fig></tp:treatment-sec><tp:treatment-sec sec-type="description" id="SECID0EZEAE"><title>Description.</title><p><bold>Male measurements</bold>: Head width 9.26 mm; mandible length 7.4 mm; antenna length 29.3 mm; forewing length 47.1 mm; hindwing length 40.2 mm; antenna length/forewing length 0.62. <bold>Female measurements</bold>: Head width 8.9 mm; mandible length 5.35 mm; antenna length 23.4 mm; forewing length 52.5 mm; hindwing length 47.7 mm; antenna length/forewing length 0.44. Body (Fig. <xref ref-type="fig" rid="F1">1A, C</xref>) pale reddish brown with yellowish elements, especially on head and thoracic pleura.</p><p><bold><italic>Head</italic></bold> (Figs <xref ref-type="fig" rid="F2">2A, C</xref>, <xref ref-type="fig" rid="F3">3A, C</xref>). Pale reddish brown, unpatterned. Vertex infuscated, with three yellow ocelli each surrounded by darkish brown ring. Labrum yellow, with short yellow setae. Clypeal margin darkish brown, lateral projection well developed, subtriangular; medial projection well developed, deeply incised; lateral and median projection close to each other. Male mandible elongate, pale reddish brown with margins dark brown; median tooth longer than in female and narrow; apex curved inwards, bearing three teeth, basal preapical tooth small, subtriangular, and separated from the second preapical tooth, which is closely associated with a well-developed apical tooth. Female mandible same color as male, unmodified; basal preapical tooth small, close to second and third preapical teeth; second preapical tooth smaller than third, apical tooth well developed, darkish brown. Antenna 64–66-segmented, filiform; scape yellow, subquadrangular; pedicel yellow; flagellum yellow, with apical flagellomeres darkish brown. Maxilla darkish brown to yellow; maxillar palpi 5-segmented, palpomeres pale reddish brown with yellow apex. Labium darkish brown to yellow; labial palpi 3-segmented, darkish brown to yellow.</p><fig id="F3" position="float" orientation="portrait"><object-id xmlns:xlink="http://www.w3.org/1999/xlink" content-type="doi" xlink:type="simple">10.3897/zookeys.1111.76884.figure3</object-id><object-id xmlns:xlink="http://www.w3.org/1999/xlink" content-type="arpha" xlink:type="simple">8043D0F3-6404-5075-8A2F-2FEE65B7B0A7</object-id><label>Figure 3.</label><caption><p>Head structures of <italic><tp:taxon-name><tp:taxon-name-part taxon-name-part-type="genus" reg="Corydalus">Corydalus</tp:taxon-name-part></tp:taxon-name></italic> spp. <bold>A</bold> clypeal margin of holotype of <italic><tp:taxon-name><tp:taxon-name-part taxon-name-part-type="genus" reg="Corydalus">C.</tp:taxon-name-part><tp:taxon-name-part taxon-name-part-type="species" reg="ralphi">ralphi</tp:taxon-name-part></tp:taxon-name></italic> sp. nov., male <bold>B</bold> clypeal margin of holotype of <italic><tp:taxon-name><tp:taxon-name-part taxon-name-part-type="genus" reg="Corydalus">C.</tp:taxon-name-part><tp:taxon-name-part taxon-name-part-type="species" reg="wanningeri">wanningeri</tp:taxon-name-part></tp:taxon-name></italic> Contreras-Ramos &amp; von der Dunk, male <bold>C</bold> right mandible of paratype of <italic><tp:taxon-name><tp:taxon-name-part taxon-name-part-type="genus" reg="Corydalus">C.</tp:taxon-name-part><tp:taxon-name-part taxon-name-part-type="species" reg="ralphi">ralphi</tp:taxon-name-part></tp:taxon-name></italic> sp. nov., female <bold>D</bold> right mandible of paratype of <italic><tp:taxon-name><tp:taxon-name-part taxon-name-part-type="genus" reg="Corydalus">C.</tp:taxon-name-part><tp:taxon-name-part taxon-name-part-type="species" reg="wanningeri">wanningeri</tp:taxon-name-part></tp:taxon-name></italic> Contreras-Ramos &amp; von der Dunk, female. Scale bar: 1 mm.</p></caption><graphic xmlns:xlink="http://www.w3.org/1999/xlink" xlink:href="zookeys-1111-339_article-76884__-g003.jpg" position="float" orientation="portrait" xlink:type="simple" id="oo_712669.jpg"><uri content-type="original_file" xlink:type="simple">https://binary.pensoft.net/fig/712669</uri></graphic></fig><p><bold><italic>Thorax</italic></bold> (Figs <xref ref-type="fig" rid="F1">1A, C</xref>, <xref ref-type="fig" rid="F2">2A, C</xref>). Pronotum rectangular, nearly 1.45 times longer than wide (length 7.9 mm/ width 5.4 mm), pale reddish brown, unpatterned; densely covered with minute pale brown setae. Mesonotum wider than long, pale reddish brown, unpatterned; densely covered with minute light brown setae. Metanotum similar to mesonotum, but slight narrower. Pteropleura yellow, with basal region of coxa darkish brown; covered with small yellow setae. Legs generally yellow, with small yellow setae, tarsal claws darkish brown.</p><p><bold><italic>Wings</italic></bold> (Fig. <xref ref-type="fig" rid="F4">4</xref>). Forewing pale reddish brown, semitranslucent, unpatterned. Venation reddish brown, darker than membrane, densely covered with minute and fine reddish brown setae. Costal field wider at the base, with several simple costal crossvein; pterostigma indistinct. Sc running parallel to RA, and fusing with its apex. Radial field with four crossveins. RP with nine branches, several crossveins present between them. Radiomedial space with four crossveins. M forked bear ¼ of the wing length; MA forked in two main branches (MA<sub>1</sub> and MA<sub>2</sub>), MA<sub>1</sub> forked near wing margin, MA<sub>2</sub> unforked; MP unforked; intramedial field with five crossveins. Mediocubital space with six crossveins. Cu forked basally to M fork; CuA with four branches; CuP unforked; intracubital field with one crossvein. Cubitoanal field with two crossveins. A<sub>1</sub> forked apically to Cu fork; field between A<sub>1</sub> and A<sub>2</sub> with one crossvein; A<sub>2</sub> forked basally to A<sub>1</sub> fork; field between A<sub>2</sub> and A<sub>3</sub> with one crossvein; A<sub>3</sub> simple. Hindwing with general aspect similar to forewing. Costal field wider at the base, with several simple costal crossvein; pterostigma indistinct. Sc running parallel to RA, and fusing with its apex. Radial field with three crossveins. RP with nine branches, several crossveins present between them. Radiomedial space with five crossveins, including the elongated, sigmoid 1r-m, with a veinlet linking it to R. M forked bear ¼ of the wing length; MA forked in two main branches (MA<sub>1</sub> and MA<sub>2</sub>), MA<sub>1</sub> forked near wing margin, MA<sub>2</sub> unforked; MP unforked; intramedial field with three crossveins. Cu forked near the wing base; CuA with four branches; CuP unforked; intracubital field with one crossvein. Cubitoanal field with one crossvein. A<sub>1</sub> forked apically to Cu fork; field between A<sub>1</sub> and A<sub>2</sub> with one crossvein; A<sub>2</sub> forked near the same level of A<sub>1</sub> fork; field between A<sub>2</sub> and A<sub>3</sub> with one crossvein; A<sub>3</sub> simple.</p><fig id="F4" position="float" orientation="portrait"><object-id xmlns:xlink="http://www.w3.org/1999/xlink" content-type="doi" xlink:type="simple">10.3897/zookeys.1111.76884.figure4</object-id><object-id xmlns:xlink="http://www.w3.org/1999/xlink" content-type="arpha" xlink:type="simple">57EB3888-AFD6-57DF-BAC8-B7D855E07FA0</object-id><label>Figure 4.</label><caption><p>Wings of <italic><tp:taxon-name><tp:taxon-name-part taxon-name-part-type="genus" reg="Corydalus">Corydalus</tp:taxon-name-part><tp:taxon-name-part taxon-name-part-type="species" reg="ralphi">ralphi</tp:taxon-name-part></tp:taxon-name></italic> sp. nov. Scale bar: 5 mm. Abbreviations: A, anal veins; CuA, cubitus anterior; CuP, cubitus posterior; MA, media anterior; MP, media posterior; RA, radius anterior; RP, radial posterior; and Sc, subcosta.</p></caption><graphic xmlns:xlink="http://www.w3.org/1999/xlink" xlink:href="zookeys-1111-339_article-76884__-g004.jpg" position="float" orientation="portrait" xlink:type="simple" id="oo_712670.jpg"><uri content-type="original_file" xlink:type="simple">https://binary.pensoft.net/fig/712670</uri></graphic></fig><p><bold><italic>Male genitalia</italic></bold> (Figs <xref ref-type="fig" rid="F5">5</xref>, <xref ref-type="fig" rid="F6">6</xref>). Tergite 8 rectangular. Sternite 8 rectangular. Medial region of the membrane between sternites 8 and 9 presenting a large, well sclerotized, and subtriangular invagination, 1.5 times wider than long, bearing several minute setae inside and close its opening. Tergite 9 trapezoidal, cephalic V-shaped internal inflection reaching 2/3 of the length of tergite; caudally V-shaped internal inflexion reaching 1/3 of the tergite length. Anal tubercle inconspicuous. Sternite 9 subquadrate, semi-membranous, posterolateral lobes well developed. Gonostylus 9 subclavate, approximately as long as ectoproct, with apex composed by a slightly expanded and convex apex; basal protrusion present, poorly-developed. Gonocoxite 10 slightly convex, anterolateral projections well developed, wider than medial region, subtriangular; gonostylus 10 strongly sclerotized, subtriangular, almost parallel to each other, bluntly pointed, caudally straight. Ectoprocts as long as gonostylus 9, digitiform, basal 1/3 wide, roundly concave; apex slight curved inward. Pregenital sacs absent.</p><fig id="F5" position="float" orientation="portrait"><object-id xmlns:xlink="http://www.w3.org/1999/xlink" content-type="doi" xlink:type="simple">10.3897/zookeys.1111.76884.figure5</object-id><object-id xmlns:xlink="http://www.w3.org/1999/xlink" content-type="arpha" xlink:type="simple">F0D7D4D4-77E3-5109-8264-301E27E11A79</object-id><label>Figure 5.</label><caption><p>Male genitalia of <italic><tp:taxon-name><tp:taxon-name-part taxon-name-part-type="genus" reg="Corydalus">Corydalus</tp:taxon-name-part></tp:taxon-name></italic> spp. <bold>A</bold> genitalia of holotype of <italic><tp:taxon-name><tp:taxon-name-part taxon-name-part-type="genus" reg="Corydalus">C.</tp:taxon-name-part><tp:taxon-name-part taxon-name-part-type="species" reg="ralphi">ralphi</tp:taxon-name-part></tp:taxon-name></italic> sp. nov., dorsal view <bold>B</bold> genitalia of holotype of <italic><tp:taxon-name><tp:taxon-name-part taxon-name-part-type="genus" reg="Corydalus">C.</tp:taxon-name-part><tp:taxon-name-part taxon-name-part-type="species" reg="wanningeri">wanningeri</tp:taxon-name-part></tp:taxon-name></italic> Contreras-Ramos &amp; von der Dunk, dorsal view <bold>C</bold> genitalia of holotype of <italic><tp:taxon-name><tp:taxon-name-part taxon-name-part-type="genus" reg="Corydalus">C.</tp:taxon-name-part><tp:taxon-name-part taxon-name-part-type="species" reg="ralphi">ralphi</tp:taxon-name-part></tp:taxon-name></italic> sp. nov., ventral view <bold>D</bold> genitalia of holotype of <italic><tp:taxon-name><tp:taxon-name-part taxon-name-part-type="genus" reg="Corydalus">C.</tp:taxon-name-part><tp:taxon-name-part taxon-name-part-type="species" reg="wanningeri">wanningeri</tp:taxon-name-part></tp:taxon-name></italic> Contreras-Ramos &amp; von der Dunk, ventral view. Scale bar: 1 mm. Abbreviations: ect, ectoproct; Gst 9, gonostylus 9; Gst 10, gonostylus 10; inv, invagination of membrane between segments 8 and 9; S8–9, sternites 8–9; T8–9, tergites 8–9.</p></caption><graphic xmlns:xlink="http://www.w3.org/1999/xlink" xlink:href="zookeys-1111-339_article-76884__-g005.jpg" position="float" orientation="portrait" xlink:type="simple" id="oo_712671.jpg"><uri content-type="original_file" xlink:type="simple">https://binary.pensoft.net/fig/712671</uri></graphic></fig><fig id="F6" position="float" orientation="portrait"><object-id xmlns:xlink="http://www.w3.org/1999/xlink" content-type="doi" xlink:type="simple">10.3897/zookeys.1111.76884.figure6</object-id><object-id xmlns:xlink="http://www.w3.org/1999/xlink" content-type="arpha" xlink:type="simple">E7A08286-E5A7-5FE5-9B5C-1E80EE5015B7</object-id><label>Figure 6.</label><caption><p>Structures of male genitalia of <italic><tp:taxon-name><tp:taxon-name-part taxon-name-part-type="genus" reg="Corydalus">Corydalus</tp:taxon-name-part></tp:taxon-name></italic> spp. <bold>A</bold> gonostylus 9 of <italic><tp:taxon-name><tp:taxon-name-part taxon-name-part-type="genus" reg="Corydalus">C.</tp:taxon-name-part><tp:taxon-name-part taxon-name-part-type="species" reg="ralphi">ralphi</tp:taxon-name-part></tp:taxon-name></italic> sp. nov., latero-caudal view <bold>B</bold> gonostylus 9 of <italic><tp:taxon-name><tp:taxon-name-part taxon-name-part-type="genus" reg="Corydalus">C.</tp:taxon-name-part><tp:taxon-name-part taxon-name-part-type="species" reg="wanningeri">wanningeri</tp:taxon-name-part></tp:taxon-name></italic> Contreras-Ramos &amp; von der Dunk, latero-caudal view <bold>C</bold> gonocoxites and gonostyli 10 of <italic><tp:taxon-name><tp:taxon-name-part taxon-name-part-type="genus" reg="Corydalus">C.</tp:taxon-name-part><tp:taxon-name-part taxon-name-part-type="species" reg="ralphi">ralphi</tp:taxon-name-part></tp:taxon-name></italic> sp. nov., ventral view <bold>D</bold> gonocoxites and gonostyli 10 of <italic><tp:taxon-name><tp:taxon-name-part taxon-name-part-type="genus" reg="Corydalus">C.</tp:taxon-name-part><tp:taxon-name-part taxon-name-part-type="species" reg="wanningeri">wanningeri</tp:taxon-name-part></tp:taxon-name></italic> Contreras-Ramos &amp; von der Dunk, ventral view. Scale bar: 1 mm. Abbreviations: bp, basal projection of gonostylus 9; Gsx10, gonocoxite 10; Gst10, gonostylus 10.</p></caption><graphic xmlns:xlink="http://www.w3.org/1999/xlink" xlink:href="zookeys-1111-339_article-76884__-g006.jpg" position="float" orientation="portrait" xlink:type="simple" id="oo_712672.jpg"><uri content-type="original_file" xlink:type="simple">https://binary.pensoft.net/fig/712672</uri></graphic></fig><p><bold><italic>Female genitalia.</italic></bold> Terminalia indistinct. Sternal pouch between abdominal segments 6 and 7, abdominal segments poorly developed. Gonocoxite 8 moderately sclerotized, discontinuous with pleural area, posterior margin mesally semi-membranous, concave. Gonocoxite 9 ovoid, uniformly setose; gonostylus 9 small, semicircular; ectoproct as a small ovoid sclerite, setose.</p></tp:treatment-sec><tp:treatment-sec sec-type="distribution" id="SECID0EGQAE"><title>Distribution (Fig. <xref ref-type="fig" rid="F7">7A, B</xref>).</title><p>Venezuela (Bolívar).</p></tp:treatment-sec><tp:treatment-sec sec-type="habitat" id="SECID0EQQAE"><title>Habitat and bionomics (Fig. <xref ref-type="fig" rid="F7">7C</xref>).</title><p>Larvae of the new species were collected under rocks near river banks and under the roots of aquatic <tp:taxon-name><tp:taxon-name-part taxon-name-part-type="family">Cyperaceae</tp:taxon-name-part></tp:taxon-name> in the Tarotá River, Gran Sabana region in Bolívar state, southern Venezuela. Adults were obtained by rearing these larvae in laboratory conditions. Tarotá River has black water and is approximately 20 m wide, with sand bottom and scattered rock and boulders.</p><fig id="F7" position="float" orientation="portrait"><object-id xmlns:xlink="http://www.w3.org/1999/xlink" content-type="doi" xlink:type="simple">10.3897/zookeys.1111.76884.figure7</object-id><object-id xmlns:xlink="http://www.w3.org/1999/xlink" content-type="arpha" xlink:type="simple">6BF0F61D-99A5-5F6C-94FA-C0C1331BF2F0</object-id><label>Figure 7.</label><caption><p>Habitat and distribution of <italic><tp:taxon-name><tp:taxon-name-part taxon-name-part-type="genus" reg="Corydalus">Corydalus</tp:taxon-name-part><tp:taxon-name-part taxon-name-part-type="species" reg="ralphi">ralphi</tp:taxon-name-part></tp:taxon-name></italic> sp. nov. <bold>A</bold> South America <bold>B</bold> Venezuela <bold>C</bold> Tarotá River, Gran Sabana region, Bolívar state, Venezuela.</p></caption><graphic xmlns:xlink="http://www.w3.org/1999/xlink" xlink:href="zookeys-1111-339_article-76884__-g007.jpg" position="float" orientation="portrait" xlink:type="simple" id="oo_712673.jpg"><uri content-type="original_file" xlink:type="simple">https://binary.pensoft.net/fig/712673</uri></graphic></fig></tp:treatment-sec><tp:treatment-sec sec-type="comments" id="SECID0E5RAE"><title>Comments.</title><p><italic><tp:taxon-name><tp:taxon-name-part taxon-name-part-type="genus" reg="Corydalus">Corydalus</tp:taxon-name-part><tp:taxon-name-part taxon-name-part-type="species" reg="ralphi">ralphi</tp:taxon-name-part></tp:taxon-name></italic> sp. nov. is closely related to <italic><tp:taxon-name><tp:taxon-name-part taxon-name-part-type="genus" reg="Corydalus">C.</tp:taxon-name-part><tp:taxon-name-part taxon-name-part-type="species" reg="wanningeri">wanningeri</tp:taxon-name-part></tp:taxon-name></italic>, both from the state of Bolívar. The new species was collected in the plateau of the Gran Sabana region, inside the Canaima National Park, whereas <italic><tp:taxon-name><tp:taxon-name-part taxon-name-part-type="genus" reg="Corydalus">C.</tp:taxon-name-part><tp:taxon-name-part taxon-name-part-type="species" reg="wanningeri">wanningeri</tp:taxon-name-part></tp:taxon-name></italic> was collected adjacent to the NE limit of Canaima National Park, in a portion of winding road known as La Escalera, highway 10 (connecting Orinoco lowlands with the Gran Sabana plateau in the south), which is a humid slope covered with rain forest, with several brooks and waterfalls (<xref ref-type="bibr" rid="B7">Contreras-Ramos and von der Dunk 2010</xref>). It is unknown whether both species are parapatric, or actually sympatric. Both species share similar coloration of wings and body (Fig. <xref ref-type="fig" rid="F1">1</xref>), nevertheless males of each species may be differentiated by the shape of the gonostylus 9 apex, slightly expanded and convex in <italic><tp:taxon-name><tp:taxon-name-part taxon-name-part-type="genus" reg="Corydalus">C.</tp:taxon-name-part><tp:taxon-name-part taxon-name-part-type="species" reg="ralphi">ralphi</tp:taxon-name-part></tp:taxon-name></italic> sp. nov. (Fig. <xref ref-type="fig" rid="F6">6A</xref>) and narrow and digitiform in <italic><tp:taxon-name><tp:taxon-name-part taxon-name-part-type="genus" reg="Corydalus">C.</tp:taxon-name-part><tp:taxon-name-part taxon-name-part-type="species" reg="wanningeri">wanningeri</tp:taxon-name-part></tp:taxon-name></italic> (Fig. <xref ref-type="fig" rid="F6">6B</xref>); gonostyli 10 are almost parallel to each other and caudally straight in <italic><tp:taxon-name><tp:taxon-name-part taxon-name-part-type="genus" reg="Corydalus">C.</tp:taxon-name-part><tp:taxon-name-part taxon-name-part-type="species" reg="ralphi">ralphi</tp:taxon-name-part></tp:taxon-name></italic> sp. nov. (Fig. <xref ref-type="fig" rid="F6">6C</xref>), and apically convergent in <italic><tp:taxon-name><tp:taxon-name-part taxon-name-part-type="genus" reg="Corydalus">C.</tp:taxon-name-part><tp:taxon-name-part taxon-name-part-type="species" reg="wanningeri">wanningeri</tp:taxon-name-part></tp:taxon-name></italic> (Fig. <xref ref-type="fig" rid="F6">6D</xref>); anterior margin of clypeus has medial projection well developed and deeply incised in the new species (Fig. <xref ref-type="fig" rid="F3">3A</xref>), while it is flat to slightly concave, with shallow incision in <italic><tp:taxon-name><tp:taxon-name-part taxon-name-part-type="genus" reg="Corydalus">C.</tp:taxon-name-part><tp:taxon-name-part taxon-name-part-type="species" reg="wanningeri">wanningeri</tp:taxon-name-part></tp:taxon-name></italic> (Fig. <xref ref-type="fig" rid="F3">3B</xref>). Other characters that help differentiate males of both species are the length of the antennae, reaching ¼ of the wing length in <italic><tp:taxon-name><tp:taxon-name-part taxon-name-part-type="genus" reg="Corydalus">C.</tp:taxon-name-part><tp:taxon-name-part taxon-name-part-type="species" reg="ralphi">ralphi</tp:taxon-name-part></tp:taxon-name></italic> sp. nov. (Fig. <xref ref-type="fig" rid="F1">1A</xref>), and reaching 4/5 of the wing length in <italic><tp:taxon-name><tp:taxon-name-part taxon-name-part-type="genus" reg="Corydalus">C.</tp:taxon-name-part><tp:taxon-name-part taxon-name-part-type="species" reg="wanningeri">wanningeri</tp:taxon-name-part></tp:taxon-name></italic> (Fig. <xref ref-type="fig" rid="F1">1B</xref>); the new species has modified, yet short mandibles (Fig. <xref ref-type="fig" rid="F2">2A</xref>), while <italic><tp:taxon-name><tp:taxon-name-part taxon-name-part-type="genus" reg="Corydalus">C.</tp:taxon-name-part><tp:taxon-name-part taxon-name-part-type="species" reg="wanningeri">wanningeri</tp:taxon-name-part></tp:taxon-name></italic> has elongated mandibles (Fig. <xref ref-type="fig" rid="F2">2B</xref>); however, the variation in this trait is still unknown. Females may be separated by the dentition pattern. <italic><tp:taxon-name><tp:taxon-name-part taxon-name-part-type="genus" reg="Corydalus">Corydalus</tp:taxon-name-part><tp:taxon-name-part taxon-name-part-type="species" reg="ralphi">ralphi</tp:taxon-name-part></tp:taxon-name></italic> sp. nov. lacks inner predental concavity, with first and second preapical teeth close to each other (Fig. <xref ref-type="fig" rid="F3">3C</xref>), while the inner predental concavity is evident in <italic><tp:taxon-name><tp:taxon-name-part taxon-name-part-type="genus" reg="Corydalus">C.</tp:taxon-name-part><tp:taxon-name-part taxon-name-part-type="species" reg="wanningeri">wanningeri</tp:taxon-name-part></tp:taxon-name></italic>, as well as the first and second preapical teeth are moderately separated (Fig. <xref ref-type="fig" rid="F3">3D</xref>).</p><p><italic><tp:taxon-name><tp:taxon-name-part taxon-name-part-type="genus" reg="Corydalus">Corydalus</tp:taxon-name-part><tp:taxon-name-part taxon-name-part-type="species" reg="ralphi">ralphi</tp:taxon-name-part></tp:taxon-name></italic> sp. nov. and <italic><tp:taxon-name><tp:taxon-name-part taxon-name-part-type="genus" reg="Corydalus">C.</tp:taxon-name-part><tp:taxon-name-part taxon-name-part-type="species" reg="wanningeri">wanningeri</tp:taxon-name-part></tp:taxon-name></italic> share a basal protrusion on male gonostylus 9 (Fig. <xref ref-type="fig" rid="F6">6A, B</xref>), as well as the general structure of gonocoxite and gonostylus 10 (Fig. <xref ref-type="fig" rid="F6">6C, D</xref>) with <italic><tp:taxon-name><tp:taxon-name-part taxon-name-part-type="genus" reg="Corydalus">C.</tp:taxon-name-part><tp:taxon-name-part taxon-name-part-type="species" reg="crossi">crossi</tp:taxon-name-part></tp:taxon-name></italic> (<xref ref-type="bibr" rid="B5">Contreras-Ramos 2002</xref>: figs 24, 25) (also recorded from Bolívar state), so these three species appear to be phylogenetically related. The latter species, however, may be easily separated from the former two by its darkly patterned wings.</p></tp:treatment-sec><ref-list><ref id="B4"><mixed-citation xmlns:xlink="http://www.w3.org/1999/xlink" xlink:type="simple"><person-group><name name-style="western"><surname>Contreras-Ramos</surname><given-names>A</given-names></name></person-group> (<year>1998</year>) <source>Systematics of the dobsonfly genus <italic><tp:taxon-name><tp:taxon-name-part taxon-name-part-type="genus">Corydalus</tp:taxon-name-part></tp:taxon-name></italic> (<tp:taxon-name><tp:taxon-name-part taxon-name-part-type="order">Megaloptera</tp:taxon-name-part></tp:taxon-name>: <tp:taxon-name><tp:taxon-name-part taxon-name-part-type="family">Corydalidae</tp:taxon-name-part></tp:taxon-name>).</source><publisher-name>Thomas Say Publications in Entomology: Monographs</publisher-name>, <publisher-loc>Entomological Society of America, Lanham</publisher-loc>, <size units="page">360 pp</size>.</mixed-citation></ref><ref id="B5"><mixed-citation xmlns:xlink="http://www.w3.org/1999/xlink" xlink:type="simple"><person-group><name name-style="western"><surname>Contreras-Ramos</surname><given-names>A</given-names></name></person-group> (<year>2002</year>) <article-title>Six new species of dobsonflies from Venezuela (<tp:taxon-name><tp:taxon-name-part taxon-name-part-type="order">Megaloptera</tp:taxon-name-part></tp:taxon-name>: <tp:taxon-name><tp:taxon-name-part taxon-name-part-type="family">Corydalidae</tp:taxon-name-part></tp:taxon-name>: <tp:taxon-name><tp:taxon-name-part taxon-name-part-type="subfamily">Corydalinae</tp:taxon-name-part></tp:taxon-name>).</article-title><source>Aquatic Insects</source><volume>24</volume>: <fpage>55</fpage>–<lpage>75</lpage>. <ext-link xlink:href="10.1076/aqin.24.1.55.4909" ext-link-type="doi" xlink:type="simple">https://doi.org/10.1076/aqin.24.1.55.4909</ext-link></mixed-citation></ref><ref id="B7"><mixed-citation xmlns:xlink="http://www.w3.org/1999/xlink" xlink:type="simple"><person-group><name name-style="western"><surname>Contreras-Ramos</surname><given-names>A</given-names></name><name name-style="western"><surname>von der Dunk</surname><given-names>K</given-names></name></person-group> (<year>2010</year>) <article-title>A new species of <italic><tp:taxon-name><tp:taxon-name-part taxon-name-part-type="genus">Corydalus</tp:taxon-name-part></tp:taxon-name></italic> Latreille from Venezuela (<tp:taxon-name><tp:taxon-name-part taxon-name-part-type="order">Megaloptera</tp:taxon-name-part></tp:taxon-name>, <tp:taxon-name><tp:taxon-name-part taxon-name-part-type="family">Corydalidae</tp:taxon-name-part></tp:taxon-name>).</article-title><source>ZooKeys</source><volume>67</volume>: <fpage>11</fpage>–<lpage>19</lpage>. <ext-link xlink:href="10.3897/zookeys.67.702" ext-link-type="doi" xlink:type="simple">https://doi.org/10.3897/zookeys.67.702</ext-link></mixed-citation></ref></ref-list></tp:taxon-treatment>
